# Supplementary material for: Breeding high-yielding drought-tolerant rice: genetic variations and conventional and molecular approaches
Source: J Exp Bot. 2014 Sep 9;65(21):6265–78. doi: 10.1093/jxb/eru363 (PMC4223988; doi:10.1093/jxb/eru363)
Supplement: Supplementary Data [file supp_eru363_jexbot120972_file001.xlsx]

## Sheet: Table S1
Experiment	Location	Grain yield (kgha-1)			LSD0.05
		IR87707-446-B-B-B	IR87707-445-B-B-B	IR64
1	HZB2012S	625	591	119	156
2	CBT2012S	651	560	404	123
3	PSA2012S	2667	2880	480	805
4	HZB2011S	1500	1604	958	864
5	REW2012S	2014	2280	1349	768
6	CBT2011S	2257	2026	1552	377
7	NEP2012S	3433	3300	1600	774
8	DRR2011S	2457	2615	1761	510
9	HZB2011S	1875	2188	1833	746
10	DRR2012S	2118	2149	1904	381
11	IARI2012S	2121	2810	2292	1180
12	REW2011NS	3706	3761	2485	1018
13	HAR2011S	3287	2800	2600	540
14	HAR2012S	3500	3600	2700	274
15	RPR2011S	2674	2708	2917	1117
16	REW2011S	3509	3731	3169	1566
17	MTU2012S	3890	3738	3385	774
18	HAR2011NS	4875	3719	3438	540
19	HAR2012NS	5700	5100	3600	274
20	DBI2012NS	4714	5008	3662	481
21	VYRA2011NS	4186	3724	3720	787
22	RPR2011S	4861	5625	3785	1239
23	VYRA2011S	4143	3908	3819	656
24	PSA2012NS	3840	3787	3947	850
25	CHP2012NS	3222	3450	3983	530
26	TARNS2012	5408	4312	3990	531
27	RPR2011NS	5646	5771	4083	884
28	DRR2012NS	3306	4430	4175	653
29	REW2012NS	4562	4415	4181	634
30	MTU2012NS	3960	4788	4273	826
31	IAR2012NS	4010	4454	4281	1795
32	MSD2011NS	6141	6198	4291	741
33	NEP2012NS	5538	4954	4442	NA
34	CHT2012S	3200	3600	4600	478
35	VRN2012NS	5788	6343	4602	459
36	VYRA2012NS	5025	5350	4696	500
37	KNP2012NS	5160	4946	4773	694
38	PTN-ICAR2011S	6517	7181	4825	894
39	VRN2011NS	5067	4933	5000	443
40	CBT2011NS	5013	4777	5320	649
41	HZB2012NS	5643	5607	5375	917
42	CRR2012NS	6175	3945	5473	949
43	HZB2011NS	4453	5690	5612	1013
44	DRR2011NS	5902	5859	5769	405
45	WGL2012NS	5564	6275	5999	2301
46	LMC2012NS	6667	6133	6347	923
47	CHT2012NS	4200	4867	6600	1129
49	RCI2012NS	6813	6688	6729	1539
50	JBP2012NS	6604	8771	9292	112
51	PTN-ICAR2012NS	8944	10039	10275	1004

## Sheet: Table S2
Experiment	Location	Grain yield (kgha-1)
		IR 84984-83-15-481-B	VANDANA	LSD0.05
1	IRRI S11	693	27	240
2	IRRI S12	197.038	157.995	117.17
3	HZS	630.333	561	63
4	IRRI S12	2271.78	1418.61	363.394
5	IRRI S12	1831.9	1490.38	456.014
6	FZBD S	2343	1799	284
7	HBD S	2140	1805	787
8	IRRI S12	2255.95	1848.98	322
9	IRRI NS11	2525	2127	813
10	IRRI NS12	2264.35	2308.96	802
11	FZBD NS	5670	4348	922
12	HBD NS	5806.27	6058.37	1302
